# Supplementary material for: An Interplay between Transcription Factors and Recombinant Protein Synthesis in Yarrowia lipolytica at Transcriptional and Functional Levels—The Global View
Source: Int J Mol Sci. 2024 Aug 30;25(17):9450. doi: 10.3390/ijms25179450 (PMC11395014; doi:10.3390/ijms25179450)
Supplement: Supplementary file 1 [file ijms-25-09450-s001.zip]

Archive with 2 entries (2 files):
- ijms-3160738-supplementary.pdf
- Table S1.xlsx
