# Supplementary material for: An Interplay between Transcription Factors and Recombinant Protein Synthesis in Yarrowia lipolytica at Transcriptional and Functional Levels—The Global View
Source: Int J Mol Sci. 2024 Aug 30;25(17):9450. doi: 10.3390/ijms25179450 (PMC11395014; doi:10.3390/ijms25179450)
Supplement: Supplementary file 1 [file ijms-25-09450-s001.zip › Table S1.xlsx]

## Sheet: OverReresentation test
GO biological process complete	# genes in the category	# TFs assigned to a category	fold enrichment	significance of enrichment	raw P value	FDR
positive regulation of transcription by RNA polymerase II	129	44	15.94	+	3.45E-43	7.73E-41
positive regulation of DNA-templated transcription	157	46	13.69	+	9.45E-42	2.01E-39
regulation of DNA-templated transcription	360	113	14.67	+	1.30E-123	2.63E-120
regulation of RNA biosynthetic process	360	113	14.67	+	1.30E-123	5.25E-120
regulation of macromolecule biosynthetic process	503	113	10.5	+	8.57E-105	4.93E-102
regulation of macromolecule metabolic process	561	113	9.41	+	6.97E-99	2.34E-96
regulation of metabolic process	589	113	8.96	+	2.82E-96	8.12E-94
regulation of biological process	829	113	6.37	+	1.96E-78	4.94E-76
biological regulation	890	113	5.93	+	8.10E-75	1.92E-72
regulation of cellular biosynthetic process	513	113	10.29	+	1.01E-103	5.11E-101
regulation of cellular metabolic process	562	113	9.39	+	8.68E-99	2.69E-96
regulation of cellular process	803	113	6.58	+	4.57E-80	1.23E-77
regulation of biosynthetic process	514	113	10.27	+	1.30E-103	5.80E-101
regulation of RNA metabolic process	402	113	13.13	+	2.86E-117	2.88E-114
regulation of nucleobase-containing compound metabolic process	429	113	12.31	+	1.34E-113	1.08E-110
regulation of nitrogen compound metabolic process	515	113	10.25	+	1.65E-103	6.66E-101
regulation of primary metabolic process	530	113	9.96	+	5.98E-102	2.19E-99
regulation of gene expression	498	113	10.6	+	2.44E-105	1.64E-102
positive regulation of RNA biosynthetic process	157	46	13.69	+	9.45E-42	1.90E-39
positive regulation of RNA metabolic process	189	46	11.37	+	1.18E-37	2.07E-35
positive regulation of nucleobase-containing compound metabolic process	196	46	10.97	+	7.19E-37	1.16E-34
positive regulation of nitrogen compound metabolic process	229	46	9.39	+	1.40E-33	2.16E-31
positive regulation of metabolic process	244	46	8.81	+	2.86E-32	3.97E-30
positive regulation of biological process	309	46	6.96	+	1.58E-27	2.05E-25
positive regulation of cellular metabolic process	232	46	9.26	+	2.60E-33	3.88E-31
positive regulation of cellular process	291	46	7.39	+	1.03E-28	1.38E-26
positive regulation of macromolecule metabolic process	236	46	9.11	+	5.88E-33	8.46E-31
positive regulation of macromolecule biosynthetic process	186	46	11.56	+	5.33E-38	1.02E-35
positive regulation of cellular biosynthetic process	188	46	11.43	+	9.08E-38	1.66E-35
positive regulation of biosynthetic process	189	46	11.37	+	1.18E-37	1.99E-35
regulation of transcription by RNA polymerase II	283	104	17.17	+	4.44E-119	5.97E-116
cellular response to nutrient	14	4	13.35	+	1.70E-04	1.07E-02		.--> response to nutrients 6 genes -->
cellular response to nutrient levels	36	6	7.79	+	9.90E-05	6.88E-03				YARLI|EnsemblGenome=YALI0_E03410g|UniProtKB=Q6C764 YALI0_E03410g Transcription activator of gluconeogenesis ERT1-2	ERT1-2	PTN001278323	orthologs TRANSCRIPTION ACTIVATOR OF GLUCONEOGENESIS ERT1 (PTHR47659:SF1) DNA-binding transcription factor(PC00218) Yarrowia lipolytica
response to nutrient levels	40	6	7.01	+	1.82E-04	1.13E-02				YARLI|EnsemblGenome=YALI0_D02783g|UniProtKB=Q6CAH2 YALI0_D02783g YALI0D02783p	YALI0_D02783g	PTN001270815	orthologs TRANSCRIPTIONAL ACTIVATOR PROTEIN DAL81 (PTHR31668:SF4) Yarrowia lipolytica
response to extracellular stimulus	41	6	6.84	+	2.09E-04	1.26E-02				YARLI|EnsemblGenome=YALI0_E27742g|UniProtKB=Q6C4D2 YALI0_E27742g YALI0E27742p	YALI0_E27742g	PTN000894813	orthologs TRANSCRIPTION FACTOR JRA (PTHR11462:SF35) basic leucine zipper transcription factor(PC00056) Yarrowia lipolytica
response to external stimulus	42	6	6.67	+	2.40E-04	1.40E-02				YARLI|EnsemblGenome=YALI0_E07942g|UniProtKB=Q6C6N4 YALI0_E07942g YALI0E07942p	YALI0_E07942g	PTN002934198	orthologs REGULATORY PROTEIN MIG1-RELATED (PTHR47428:SF1) Yarrowia lipolytica
cellular response to extracellular stimulus	37	6	7.58	+	1.16E-04	7.79E-03				YARLI|EnsemblGenome=YALI0_E18304g|UniProtKB=Q6C5G3 YALI0_E18304g Transcription activator of gluconeogenesis ERT1-1	ERT1-1	PTN001278324	orthologs TRANSCRIPTION ACTIVATOR OF GLUCONEOGENESIS ERT1 (PTHR47659:SF1) DNA-binding transcription factor(PC00218) Yarrowia lipolytica
cellular response to external stimulus	37	6	7.58	+	1.16E-04	7.93E-03				YARLI|EnsemblGenome=YALI0_E10087g|UniProtKB=Q6C6E9 YALI0_E10087g YALI0E10087p	YALI0_E10087g	PTN001278299	orthologs REGULATOR OF DRUG SENSITIVITY 2 (PTHR31986:SF7) Yarrowia lipolytica
cellular process	3710	42	0.53	-	1.31E-10	1.47E-08
response to nutrient	15	4	12.46	+	2.28E-04	1.35E-02
DNA-templated transcription	143	25	8.17	+	1.32E-16	1.66E-14
RNA biosynthetic process	145	25	8.06	+	1.86E-16	2.27E-14
organic substance metabolic process	2546	31	0.57	-	2.10E-05	1.60E-03
metabolic process	2738	31	0.53	-	8.08E-07	6.79E-05
cellular metabolic process	2256	29	0.6	-	3.98E-04	2.23E-02
nucleobase-containing compound biosynthetic process	284	25	4.11	+	9.91E-10	1.05E-07
primary metabolic process	2376	31	0.61	-	3.28E-04	1.89E-02
heterocycle biosynthetic process	341	25	3.43	+	4.22E-08	3.87E-06
organic cyclic compound biosynthetic process	382	25	3.06	+	3.85E-07	3.30E-05
aromatic compound biosynthetic process	332	25	3.52	+	2.48E-08	2.32E-06
RNA metabolic process	664	27	1.9	+	9.32E-04	4.94E-02
Unclassified	2151	19	0.41	-	2.01E-07	1.80E-05
macromolecule modification	462	1	0.1	-	6.60E-04	3.59E-02
organic substance catabolic process	526	1	0.09	-	2.02E-04	1.24E-02
catabolic process	604	1	0.08	-	3.95E-05	2.79E-03
organonitrogen compound biosynthetic process	634	1	0.07	-	1.62E-05	1.28E-03
organonitrogen compound metabolic process	1372	2	0.07	-	4.60E-12	5.46E-10
protein metabolic process	952	1	0.05	-	7.82E-09	7.88E-07
establishment of protein localization	372	0	< 0.01	-	5.77E-04	3.19E-02
establishment of localization	1087	1	.04	-	4.39E-10	4.78E-08
localization	1155	1	.04	-	5.56E-11	6.40E-09
protein localization	423	0	< 0.01	-	1.58E-04	1.02E-02
cellular macromolecule localization	426	0	< 0.01	-	1.61E-04	1.03E-02
cellular localization	606	1	.08	-	2.48E-05	1.85E-03
macromolecule localization	498	0	< 0.01	-	2.86E-05	2.10E-03
organelle organization	629	0	< 0.01	-	1.32E-06	1.09E-04
cellular component organization	1020	2	.09	-	2.21E-08	2.12E-06
cellular component organization or biogenesis	1235	4	.15	-	1.06E-08	1.05E-06
ncRNA metabolic process	349	0	< 0.01	-	8.47E-04	4.55E-02
cellular component assembly	390	0	< 0.01	-	3.78E-04	2.15E-02
cellular component biogenesis	628	2	.15	-	1.27E-04	8.41E-03
nitrogen compound transport	498	0	< 0.01	-	2.86E-05	2.06E-03
transport	1037	1	.05	-	1.12E-09	1.16E-07	YALI0_D13068g		ZINC FINGER PROTEIN 593 (PTHR46095:SF1)	C2H2 zinc finger transcription factor
organic substance transport	570	0	< 0.01	-	4.90E-06	3.95E-04
transmembrane transport	510	0	< 0.01	-	1.79E-05	1.39E-03
